# Supplementary material for: Portable bioluminescent platform for in vivo monitoring of biological processes in non-transgenic animals
Source: Nat Commun. 2021 May 11;12:2680. doi: 10.1038/s41467-021-22892-9 (PMC8113525; doi:10.1038/s41467-021-22892-9)
Supplement: Supplementary file 5 — Source Data [file 41467_2021_22892_MOESM5_ESM.xlsx]

## Sheet: Fig 2a
Fig 2a
			column 1				column 2				column 3				column 4
		Photon flux	Average	SD		Photon flux	Average	SD		Photon flux	Average	SD		Photon flux	Average	SD
	mouse 1	463000000	414400000	1.25667e+08		64480000	59328000	4.5919e+06		11970000	10940200	2.51635e+06		1030000	1220000	209404
	mouse 2	502000000				61240000				7666000				1010000
	mouse 3	544000000				61170000				10770000				1280000
	mouse 4	304000000				57230000				9845000				1260000
	mouse 5	259000000				52520000				14450000				1520000

## Sheet: Fig 2d
Fig 2d
			column 1				column 2				column 3				column 4
		Sensor Signal	Average	SD		Sensor Signal	Average	SD		Sensor Signal	Average	SD		Sensor Signal	Average	SD
	mouse 1	860	874	89.8888		130	141	11.4018		23	22.4	0.894427		3	4.5	1.11803
	mouse 2	1000				130				23				6
	mouse 3	860				155				21				4.5
	mouse 4	900				150				22				5
	mouse 5	750				140				23				4

## Sheet: Fig3a
Fig 3a
			column 1				column 2				column 3				column 4
		Photon flux	Average	SD		Photon flux	Average	SD		Photon flux	Average	SD		Photon flux	Average	SD
	mouse 1	45200000	49620000	2.84289e+06		34700000	35000000	1.8868e+06		12200000	10140000	1.76295e+06		1150000	1215000	207183
	mouse 2	48600000				35200000				8000000				935000
	mouse 3	51200000				33500000				9200000				1510000
	mouse 4	52500000				38100000				11700000				1260000
	mouse 5	50600000				33500000				9600000				1220000

## Sheet: Fig3b
Fig 3b
			column 1				column 2				column 3				column 4
		Sensor Signal	Average	SD		Sensor Signal	Average	SD		Sensor Signal	Average	SD		Sensor Signal	Average	SD
	mouse 1	130	108.6	17.7848		75	77	11.811		18	22	2.91548		3	4.5	1.11803
	mouse 2	89				93				20				6
	mouse 3	94				80				25				4
	mouse 4	123				60				23				4.5
	mouse 5	107				77				24				5

## Sheet: Fig 4a
Fig 4a
			column 1				column 2
		Photon flux	Average	SD		Photon flux	Average	SD
		120000000	58066000	3.7994e+07		262400000	276280000	1.21216e+08
		58500000				222000000
		47230000				456000000
		16600000				313000000
		48000000				128000000

## Sheet: Fig 4d
Fig 4d
			column 1				column 2
		Photon flux	Average	SD		Photon flux	Average	SD
		18120000	17498000	1.01775e+06		35500000	45390000	7.27619e+06
		15810000				44340000
		17380000				42180000
		17780000				51360000
		18400000				53570000

## Sheet: Fig 4f
Fig 4f
			column 1				column 2
		Sensor Signal	Average	SD		Sensor Signal	Average	SD
		38	38	4.30116		110	98.6	9.31665
		33				102
		35				103
		44				90
		40				88

## Sheet: Fig 5b
Fig 5b
	column 1	column 2	column 3	column 4
	2900	320	36	10

## Sheet: Fig5d
Fig 5d
			column 1				column 2				column 3				column 4
		Sensor Signal	Average	SD		Sensor Signal	Average	SD		Sensor Signal	Average	SD		Sensor Signal	Average	SD
	mouse 1	1420	1324	99.6494		110	120	14.3003		10	10.4	0.547723		3	3.5	0.5
	mouse 2	1310				115				11				3
	mouse 3	1370				112				10				4
	mouse 4	1160				145				11				4
	mouse 5	1360				118				10				3.5

## Sheet: Fig S2a
Fig S2a
			column 1				column 2				column 3
		Photon Flux	Average	SD		Photon Flux	Average	SD		Photon Flux	Average	SD
	mouse 1	178000000	205200000	4.06657e+07		399000000	372600000	6.38028e+07		545000000	427800000	7.95437e+07
	mouse 2	201000000				355000000				453000000
	mouse 3	248000000				335000000				351000000
	mouse 4	244000000				305000000				433000000
	mouse 5	155000000				469000000				357000000

[truncated: 5 more sheets: Fig S2b, FigS2c, Fig S3a, Fig S3b, FigS3c]
